# Supplementary material for: The Association between Prognostic Nutritional Index (PNI) and Intraoperative Transfusion in Patients Undergoing Hepatectomy for Hepatocellular Carcinoma: A Retrospective Cohort Study
Source: Cancers (Basel). 2021 May 21;13(11):2508. doi: 10.3390/cancers13112508 (PMC8196581; doi:10.3390/cancers13112508)
Supplement: Supplementary file 1 [file cancers-13-02508-s001.zip]

Archive with 1 entries (1 files):
- cancers-1198428-supplementary.pdf
